# Supplementary material for: Current status and future directions of Chlamydia pecorum research: a scoping review (2010–2025)
Source: Front Vet Sci. 2026 Apr 1;13:1799591. doi: 10.3389/fvets.2026.1799591 (PMC13079129; doi:10.3389/fvets.2026.1799591)
Supplement: Supplementary file 1 [file Table_1.XLSX]

## Sheet: Sheet1
Authors	Title	Host	Journal	Publication year	Volume	Issue	Pages	DOI
Aaziz, R., Laroucau, K., Gobbo, F., Salvatore, D., Schnee, C., Terregino, C., Lupini, C., & Di Francesco, A	Occurrence of Chlamydiae in Corvids in Northeast Italy.	corvids	Animals	2022	12	10	1226	10.3390/ani12101226
Anstey SI,Quigley BL,Polkinghorne A,Jelocnik M	Chlamydial infection and on-farm risk factors in dairy cattle herds in South East Queensland	livestock	Australian veterinary journal	2019	97	12	505-508	10.1111/avj.12879
Bachmann NL,Fraser TA,Bertelli C,Jelocnik M,Gillett A,Funnell O,Flanagan C,Myers GS,Timms P,Polkinghorne A	Comparative genomics of koala, cattle and sheep strains of Chlamydia pecorum	koala, cattle, sheep	BMC genomics	2014	15	1		10.1186/1471-2164-15-667
Bachmann NL,Sullivan MJ,Jelocnik M,Myers GS,Timms P,Polkinghorne A	Culture-independent genome sequencing of clinical samples reveals an unexpected heterogeneity of infections by chlamydia pecorum	culture	Journal of clinical microbiology	2015	53	5	1573-1581	10.1128/JCM.03534-14
Barati S,Moori-Bakhtiari N,Najafabadi MG,Momtaz H,Shokuhizadeh L	The role of zoonotic chlamydial agents in ruminants abortion	livestock	Iranian journal of microbiology	2017	9	5	288-294
Black LA,Higgins DP,Govendir M	In vitro activity of chloramphenicol, florfenicol and enrofloxacin against Chlamydia pecorum isolated from koalas (Phascolarctos cinereus)	koala	Australian veterinary journal	2015	93	11	420-423	10.1111/avj.12364
Black LA,McLachlan AJ,Griffith JE,Higgins DP,Gillett A,Krockenberger MB,Govendir M	Pharmacokinetics of chloramphenicol following administration of intravenous and subcutaneous chloramphenicol sodium succinate, and subcutaneous chloramphenicol, to koalas (Phascolarctos cinereus)	koala	Journal of veterinary pharmacology and therapeutics	2013	36	5	478-485	10.1111/jvp.12024
Bliven, K. A., Fisher, D. J., & Maurelli, A. T.	Characterization of the activity and expression of arginine decarboxylase in human and animal Chlamydia pathogens.		FEMS microbiology letters,	2012	337	2	140-146	10.1111/1574-6968.12021
Blumer S,Greub G,Waldvogel A,HÃ¤ssig M,Thoma R,Tschuor A,Pospischil A,Borel N	Waddlia, Parachlamydia and Chlamydiaceae in bovine abortion	livestock	Veterinary microbiology	2011	152	3-4	385-393	10.1016/j.vetmic.2011.05.024
Blyton MD,Pyne M,Young P,Chappell K	Koala retrovirus load and non-A subtypes are associated with secondary disease among wild northern koalas	koala	PLoS pathogens	2022	18	5		10.1371/journal.ppat.1010513
Bommana S,Walker E,Desclozeaux M,Jelocnik M,Timms P,Polkinghorne A,Carver S	Molecular and serological dynamics of Chlamydia pecorum infection in a longitudinal study of prime lamb production	livestock	PeerJ	2018	2018	1		10.7717/peerj.4296
Bommana S,Walker E,Desclozeaux M,Timms P,Polkinghorne A	Humoral immune response against two surface antigens of Chlamydia pecorum in vaccinated and naturally infected sheep	sheep	PloS one	2017	12	11		10.1371/journal.pone.0188370
Bommana, S., Jelocnik, M., Borel, N., Marsh, I., Carver, S., & Polkinghorne, A	The limitations of commercial serological assays for detection of chlamydial infections in Australian livestock.	livestock	Journal of medical microbiology	2019	68	4	627-632	10.1099/jmm.0.000951
Booth R,Nyari S	Clinical comparison of five anti-chlamydial antibiotics in koalas (Phascolarctos cinereus)	koala	PloS one	2020	15	7-7		10.1371/journal.pone.0236758
Borel N,Dumrese C,Ziegler U,Schifferli A,Kaiser C,Pospischil A	Mixed infections with Chlamydia and porcine epidemic diarrhea virus - A new in vitro model of chlamydial persistence		BMC microbiology	2010	10			10.1186/1471-2180-10-201
Borel N,Dumrese C,Ziegler U,Schifferli A,Kaiser C,Pospischil A	Mixed infections with Chlamydia and porcine epidemic diarrhea virus - A new in vitro model of chlamydial persistence	pigs	BMC microbiology	2010	10			10.1186/1471-2180-10-201
Budd C,Flanagan C,Gillett A,Hanger J,Loader JJ,Govendir M	Assessment of florfenicol as a possible treatment for chlamydiosis in koalas (Phascolarctos cinereus)	koala	Australian veterinary journal	2017	95	9	343-349	10.1111/avj.12617
Burach F,Pospischil A,Hanger J,Loader J,Pillonel T,Greub G,Borel N	Chlamydiaceae and Chlamydia-like organisms in the koala (Phascolarctos cinereus)-Organ distribution and histopathological findings	koala	Veterinary microbiology	2014	172	1-2	230-240	10.1016/j.vetmic.2014.04.022
Burnard D,Gillett A,Polkinghorne A	Chlamydia pecorum in joint tissue and synovial fluid of a koala (Phascolarctos cinereus) with arthritis	koala	Journal of wildlife diseases	2018	54	3	646-649	10.7589/2017-10-248
Burnard D,Huston WM,Webb JK,Jelocnik M,Reiss A,Gillett A,Fitzgibbon S,Carver S,Carrucan J,Flanagan C,Timms P,Polkinghorne A	Molecular evidence of Chlamydia pecorum and arthropod-associated Chlamydiae in an expanded range of marsupials	non-koala marsupials	Scientific reports	2017	7	1		10.1038/s41598-017-13164-y
Cao L,He L,Wang S,Xu L,Zhuang S	Severe community-acquired pneumonia caused by Chlamydia pecorum	human	International journal of infectious diseases: IJID: official publication of the International Society for Infectious Diseases	2022	124		171-173	10.1016/j.ijid.2022.09.037
Carey AJ,Timms P,Rawlinson G,Brumm J,Nilsson K,Harris JM,Beagley KW	A Multi-subunit chlamydial vaccine induces antibody and cell-mediated immunity in immunized koalas (phascolarctos cinereus): Comparison of three different adjuvants	koala	American journal of reproductive immunology	2010	63	2	161-172	10.1111/j.1600-0897.2009.00776.x
Casteriano A,Van Aggelen AR,Fischer S,Flanagan C,Marschner C,Nugent H,Huston W,Higgins DP	Evaluation of a biosecurity survey approach for contamination by Chlamydia pecorum in koala rehabilitation, field capture, and captive settings	koala	PeerJ	2023	11			10.7717/peerj.15842
Chen CJ,Casteriano A,Green AC,Govendir M	A retrospective study on antibacterial treatments for koalas infected with Chlamydia pecorum	koala	Scientific reports	2023	13	1		10.1038/s41598-023-39832-w
Chen CJ,Gillett A,Booth R,Kimble B,Govendir M	Pharmacokinetic Profile of Doxycycline in Koala Plasma after Weekly Subcutaneous Injections for the Treatment of Chlamydiosis	koala	Animals: an open access journal from MDPI	2022	12	3		10.3390/ani12030250
Clough J,Emery M,Gracanin A,Mikac KM	Molecular survey for Chlamydia among southern greater gliders (Petauroides volans) from southeastern New South Wales, Australia	southern greater sliders	Veterinary research communications	2025	49	1		10.1007/s11259-024-10604-9
Clune T,Anstey S,Kasimov V,Jacobson C,Jelocnik M	Real-time fluorometric isothermal LAMP assay for detection of chlamydia pecorum in rapidly processed ovine abortion samples: A veterinary practitioner's perspective	livestock	Pathogens	2021	10	9	1157	10.3390/pathogens10091157
Clune T,Besier S,Hair S,Hancock S,Lockwood A,Thompson A,Jelocnik M,Jacobson C	Chlamydia pecorum detection in aborted and stillborn lambs from Western Australia	livestock	Veterinary research	2021	52	1		10.1186/s13567-021-00950-w
de Souza LL,Pavarini SP,Bandinelli MB,Borel N,Pupin RC,Ramos CA,Lemos RA,Gomes DC	Encephalomyelitis and serositis caused by Chlamydia pecorum in buffalo calves from Brazil	livestock	Veterinary pathology	2024			3009860000000000	10.1177/03009858241288116
Desclozeaux M,Jelocnik M,Whitting K,Saifzadeh S,Bommana S,Potter A,Gerdts V,Timms P,Polkinghorne A	Safety and immunogenicity of a prototype anti-Chlamydia pecorum recombinant protein vaccine in lambs and pregnant ewes	sheep	Vaccine	2017	35	27	3461-3465	10.1016/j.vaccine.2017.03.091
Desclozeaux M,Robbins A,Jelocnik M,Khan SA,Hanger J,Gerdts V,Potter A,Polkinghorne A,Timms P	Immunization of a wild koala population with a recombinant Chlamydia pecorum Major Outer Membrane Protein (MOMP) or Polymorphic Membrane Protein (PMP) based vaccine: New insights into immune response, protection and clearance	koala	PloS one	2017	12	6		10.1371/journal.pone.0178786
Di Francesco A,Baldelli R,Donati M,Cotti C,Bassi P,Delogu M	Evidence for Chlamydiaceae and Parachlamydiaceae in a wild boar (Sus scrofa) population in Italy	wild boar	Veterinaria italiana	2013	49	1	119-122
Di Francesco A,Donati M,Nicoloso S,Orlandi L,Baldelli R,Salvatore D,Sarli G,Cevenini R,Morandi F	Chlamydiosis: seroepidemiologic survey in a red deer (Cervus elaphus) population in Italy	red deer	Journal of wildlife diseases	2012	48	2	488-491	10.7589/0090-3558-48.2.488
Dias-Alves A,Cabezon O,Borel N,Lopez-Olvera JR,Mentaberre G,Lavin S,Aguilar XF	Molecular detection and identification of chlamydiaceae in the eyes of wild and domestic ruminant hosts from northern Spain	livestock & wild ruminants	Pathogens	2021	10	3		10.3390/pathogens10030383
Dijkman R,Harkema L,Dijkstra E,Dijkman R	Chlamydia pecorum-Associated Pneumonia in an Aborted Goat Fetus	livestock	Journal of comparative pathology	2022	191		44-44	10.1016/j.jcpa.2021.11.098
Fabijan J,Caraguel C,Jelocnik M,Polkinghorne A,Boardman WS,Nishimoto E,Johnsson G,Molsher R,Woolford L,Timms P,Simmons G,Hemmatzadeh F,Trott DJ,Speight N	Chlamydia pecorum prevalence in South Australian koala (Phascolarctos cinereus) populations: Identification and modelling of a population free from infection	koala	Scientific reports	2019	9	1		10.1038/s41598-019-42702-z
Fabijan J,Miller D,Olagoke O,Woolford L,Boardman W,Timms P,Polkinghorne A,Simmons G,Hemmatzadeh F,Trott DJ,Speight KN	Prevalence and clinical significance of koala retrovirus in two South Australian koala (Phascolarctos cinereus) populations	koala	Journal of medical microbiology	2019	68	7	1072-1080	10.1099/jmm.0.001009
Fabijan J,Sarker N,Speight N,Owen H,Meers J,Simmons G,Seddon J,Emes RD,Tarlinton R,Hemmatzadeh F,Woolford L,Trott DJ	Pathological Findings in Koala Retrovirus-positive Koalas (Phascolarctos cinereus) from Northern and Southern Australia	koala	Journal of comparative pathology	2020	176		50-66	10.1016/j.jcpa.2020.02.003
Fabijan J,Woolford L,Lathe S,Simmons G,Hemmatzadeh F,Trott DJ,Speight N	Lymphoma, Koala Retrovirus Infection and Reproductive Chlamydiosis in a Koala (Phascolarctos cinereus)	koala	Journal of comparative pathology	2017	157	2-3	188-192	10.1016/j.jcpa.2017.07.011
Fernandez CM,Krockenberger MB,Crowther MS,Mella VS,Wilmott L,Higgins DP	Genetic markers of Chlamydia pecorum virulence in ruminants support short term host-pathogen evolutionary relationships in the koala, Phascolarctos cinereus	koala	Infection, genetics and evolution: journal of molecular epidemiology and evolutionary genetics in infectious diseases	2023	116			10.1016/j.meegid.2023.105527
Fernandez CM,Krockenberger MB,Ho SY,Crowther MS,Mella VS,Jelocnik M,Wilmott L,Higgins DP	Novel typing scheme reveals emergence and genetic diversity of Chlamydia pecorum at the local management scale across two koala populations	koala	Veterinary microbiology	2024	293			10.1016/j.vetmic.2024.110085
Fernandez CM,Krockenberger MB,Mella SA,Wright BR,Crowther MS,Higgins DP	A novel multi-variate immunological approach, reveals immune variation associated with environmental conditions, and co-infection in the koala (Phascolarctos cinereus)	koala	Scientific reports	2024	14	1		10.1038/s41598-024-57792-7
Fernandez CM,Krockenberger MB,Mella SA,Wright BR,Crowther MS,Higgins DP	A novel multi-variate immunological approach, reveals immune variation associated with environmental conditions, and co-infection in the koala (Phascolarctos cinereus)	koala	Scientific reports	2024	14	1		10.1038/s41598-024-57792-7
Fernandez CM,Schmertmann LJ,Higgins DP,Casteriano A,Irinyi L,Mella VS,Crowther MS,Meyer W,Krockenberger MB	Genetic differences in Chlamydia pecorum between neighbouring sub-populations of koalas (Phascolarctos cinereus)	koala	Veterinary microbiology	2019	231		264-270	10.1016/j.vetmic.2019.02.020
Fernández-Aguilar X, Rossi L, Cabezón Ó, Giorgino A, Llopis IV, Frey J, López-Olvera JR	Infectious keratoconjunctivitis and occurrence of Mycoplasma conjunctivae and Chlamydiaceae in small domestic ruminants from Central Karakoram, Pakistan	small domestic ruminants	The veterinary record	2017	181	9	237	10.1136/vr.103948
Fernández-Aguilar, X., Rossi, L., Cabezón, Ó., Giorgino, A., Victoriano Llopis, I., Frey, J., & López-Olvera, J. R.	Infectious keratoconjunctivitis and occurrence of Mycoplasma conjunctivae and Chlamydiaceae in small domestic ruminants from Central Karakoram, Pakistan	ruminants	The veterinary record	2017	181	9	237	10.1136/vr.103948
Frutos MC,Monetti MS,Vaulet LG,Cadario ME,Fermepin MR,RÃ© VE,Cuffini CG	Genetic diversity of Chlamydia among captive birds from central Argentina	birds	Avian pathology: journal of the W.V.P.A	2015	44	1	50-56	10.1080/03079457.2014.993593
Funnell O,Johnson L,Woolford L,Boardman W,Polkinghorne A,McLelland D	Conjunctivitis associated with Chlamydia pecorum in three koalas (Phascolarctos cinereus) in the mount lofty ranges, South Australia	koala	Journal of wildlife diseases	2013	49	4	1066-1069	10.7589/2013-03-066
Garvin LE,DeBoer AG,Carrell SJ,Wang X,Rockey DD	Microscopic Analysis of the Chlamydia abortus Inclusion and Its Interaction with Those Formed by Other Chlamydial Species		Infection and immunity	2022	90	3		10.1128/iai.00499-21
Gaussen J,Trott DJ,Spiers Z,Jenkins C,Griffiths H	Sporadic bovine encephalopathy caused by Chlamydia pecorum secondary to bovine viral diarrhoea virus infection in calves in South Australia	livestock	Australian veterinary journal	2024	102	3	80-86	10.1111/avj.13307
Giannitti F,Anderson M,Miller M,Rowe J,Sverlow K,Vasquez M,CantÃ³n G	Chlamydia pecorum: fetal and placental lesions in sporadic caprine abortion	livestock (goats)	Journal of veterinary diagnostic investigation: official publication of the American Association of Veterinary Laboratory Diagnosticians, Inc	2016	28	2	184-189	10.1177/1040638715625729
Govendir M	Review of some pharmacokinetic and pharmacodynamic properties of anti-infective medicines administered to the koala (Phascolarctos cinereus)	koala	Journal of veterinary pharmacology and therapeutics	2018	41	1	1-10	10.1111/jvp.12435
Govendir M,Hanger J,Loader JJ,Kimble B,Griffith JE,Black LA,Krockenberger MB,Higgins DP	Plasma concentrations of chloramphenicol after subcutaneous administration to koalas (Phascolarctos cinereus) with chlamydiosis	koala	Journal of veterinary pharmacology and therapeutics	2012	35	2	147-154	10.1111/j.1365-2885.2011.01307.x
Hagenbuch F,Loehrer S,Marti H,Kasimov V,Jelocnik M,Borel N	Investigation of Chlamydia pecorum in livestock from Switzerland reveals a high degree of diversity in bovine strains	livestock (cows, pigs)	Veterinary microbiology	2024	292			10.1016/j.vetmic.2024.110057
Hanger J,Loader J,Wan C,Beagley KW,Timms P,Polkinghorne A	Comparison of antigen detection and quantitative PCR in the detection of chlamydial infection in koalas (Phascolarctos cinereus)	koala	Veterinary journal (London, England: 1997)	2013	195	3	391-393	10.1016/j.tvjl.2012.07.024
Harvey E,Madden D,Polkinghorne A,Holmes EC	Identification of a novel picorna-like virus, burpengary virus, that is negatively associated with Chlamydial disease in the Koala	koala	Viruses	2019	11	3		10.3390/v11030211
Hernández-Sánchez J,Brumm J,Timms P,Beagley KW	Vaccination of koalas with a prototype chlamydial vaccine is safe, does not increase the incidence of lymphoma-related disease and maybe associated with increased lifespan in captive koalas	koala	Vaccine	2015	33	36	4459-4463	10.1016/j.vaccine.2015.07.029
Higgins DP,Beninati T,Meek M,Irish J,Griffith JE	Within-population diversity of koala Chlamydophila pecorum at ompA VD1-VD3 and the ORF663 hypothetical gene	koala	Veterinary microbiology	2012	156	3	353-358	10.1016/j.vetmic.2011.11.005
Hoffmann K, Schott F, Donati M, Di Francesco A, Hässig M, Wanninger S, Sidler X, Borel N	Prevalence of chlamydial infections in fattening pigs and their influencing factors	pigs	PloS one	2015	10	11		10.1371/journal.pone.0143576
Hoffmann K,Schott F,Donati M,Di Francesco A,HÃ¤ssig M,Wanninger S,Sidler X,Borel N	Prevalence of chlamydial infections in fattening pigs and their influencing factors	livestock (pigs)	PloS one	2015	10	11		10.1371/journal.pone.0143576
Hulse L,Beagley K,Larkin R,Nicolson V,GosÃ¡lvez J,Johnston S	The effect of Chlamydia infection on koala (Phascolarctos cinereus) semen quality	koala	Theriogenology	2021	167		99-110	10.1016/j.theriogenology.2021.03.016
Hulse L,Beagley KW,Larkin R,Johnston SD	In vitro transmission of Chlamydia using naturally infected koala (Phascolarctos cinereus) semen		Reproduction, fertility, and development	2022	34	3	378-384	10.1071/RD21233
Hulse L,Palmieri C,Beagley KW,Larkin R,Keeley T,Gosalvez J,Johnston SD	Investigation of pathology associated with Chlamydia pecorum infection in the male reproductive tract, and the effect on spermatogenesis and semen quality in the koala (Phascolarctos cinereus)	koala	Theriogenology	2022	180		30-39	10.1016/j.theriogenology.2021.12.011
Hulse LS,Beagley K,Ellis W,Fitzgibbon S,Gillett A,Barth B,Robbins A,Pyne M,Larkin R,Johnston SD	Epidemiology of chlamydia-induced reproductive disease in male koalas (Phascolarctos cinereus) from Southeast Queensland, Australia as assessed from penile urethral swabs and semen	koala	Journal of wildlife diseases	2020	56	1	82-92	10.7589/2019-03-062
Hulse LS,Hickey D,Mitchell JM,Beagley KW,Ellis W,Johnston SD	Development and application of two multiplex real-time PCR assays for detection and speciation of bacterial pathogens in the koala	koala	Journal of veterinary diagnostic investigation: official publication of the American Association of Veterinary Laboratory Diagnosticians, Inc	2018	30	4	523-529	10.1177/1040638718770490
Hulse LS,McDonald S,Johnston SD,Beagley KW	Rapid point-of-care diagnostics for the detection of Chlamydia pecorum in koalas (Phascolarctos cinereus) using loop-mediated isothermal amplification without nucleic acid purification	koala	MicrobiologyOpen	2019	8	12		10.1002/mbo3.916
Hunt H,Orbell GM,Buckle KN,Ha HJ,Lawrence KE,Fairley RA,Munday JS	First report and histological features of Chlamydia pecorum encephalitis in calves in New Zealand	livestock	New Zealand veterinary journal	2016	64	6	364-368	10.1080/00480169.2016.1208781
Islam MM,Jelocnik M,Anstey S,Kaltenboeck B,Borel N,Timms P,Polkinghorne A	In vitro analysis of genetically distinct Chlamydia pecorum isolates reveals key growth differences in mammalian epithelial and immune cells		Veterinary microbiology	2019	232		22-29	10.1016/j.vetmic.2019.03.024
Islam MM,Jelocnik M,Huston WM,Timms P,Polkinghorne A	Characterization of the in vitro chlamydia pecorum response to gamma interferon		Infection and immunity	2018	86	4		10.1128/IAI.00714-17
Jelocnik M	Chlamydiae from down under: The curious cases of chlamydial infections in Australia	various	Microorganisms	2019	7	12		10.3390/microorganisms7120602
Jelocnik M,Bachmann NL,Kaltenboeck B,Waugh C,Woolford L,Speight KN,Gillett A,Higgins DP,Flanagan C,Myers GS,Timms P,Polkinghorne A	Genetic diversity in the plasticity zone and the presence of the chlamydial plasmid differentiates Chlamydia pecorum strains from pigs, sheep, cattle, and koalas	pigs, sheep, cattle, koala	BMC genomics	2015	16	1		10.1186/s12864-015-2053-8
Jelocnik M,Bachmann NL,Seth-Smith H,Thomson NR,Timms P,Polkinghorne AM	Molecular characterisation of the Chlamydia pecorum plasmid from porcine, ovine, bovine, and koala strains indicates plasmid-strain co-evolution	pigs, sheep, cattle, koala	PeerJ	2016	4		e1661	10.7717/peerj.1661
Jelocnik M,Forshaw D,Cotter J,Roberts D,Timms P,Polkinghorne A	Molecular and pathological insights into Chlamydia pecorum-associated sporadic bovine encephalomyelitis (SBE) in Western Australia	livestock	BMC veterinary research	2014	10			10.1186/1746-6148-10-121
Jelocnik M,Frentiu FD,Timms P,Polkinghorne A	Multilocus sequence analysis provides insights into molecular epidemiology of Chlamydia pecorum infections in Australian sheep, cattle, and koalas	livestock, koala	Journal of clinical microbiology	2013	51	8	2625-2632	10.1128/JCM.00992-13
Jelocnik M,Islam M,Madden D,Jenkins C,Branley J,Carver S,Polkinghorne A	Development and evaluation of rapid novel isothermal amplification assays for important veterinary pathogens: Chlamydia psittaci and Chlamydia pecorum	birds, horses, livestock, koala	PeerJ	2017	2017	9		10.7717/peerj.3799
Jelocnik M,Laurence M,Murdoch FR,Polkinghorne A	Detection of Chlamydiaceae in ocular swabs from Australian pre-export feedlot sheep	livestock (sheep)	Australian veterinary journal	2019	97	10	401-403	10.1111/avj.12857
Jelocnik M,Polkinghorne A	Chlamydia pecorum: successful pathogen of koalas or Australian livestock?	koala,livestock	Microbiology Australia	2017	38	3	101-105	10.1071/MA17042
Jelocnik M,Self R,Timms P,Borel N,Polkinghorne A	Novel sequence types of chlamydia pecorum infect free-ranging alpine ibex (Capra ibex) and red deer (Cervus elaphus) in Switzerland	wild ruminants	Journal of wildlife diseases	2015	51	2	479-483	10.7589/2014-08-220
Jelocnik M,Taylor-Brown A,O'Dea C,Anstey S,Bommana S,Masters N,Katouli M,Jenkins C,Polkinghorne A	Detection of a range of genetically diverse chlamydiae in Australian domesticated and wild ungulates	livestock (cattle, horses, sheep, and pigs), wild (deer) ungulates	Transboundary and emerging diseases	2019	66	3	1132-1137	10.1111/tbed.13171
Jelocnik M,Walker E,Pannekoek Y,Ellem J,Timms P,Polkinghorne A	Evaluation of the relationship between Chlamydia pecorum sequence types and disease using a species-specific multi-locus sequence typing scheme (MLST)	livestock (sheep)	Veterinary microbiology	2014	174	1-2	214-222	10.1016/j.vetmic.2014.08.018
Jelocnik M,White RT,Clune T,O'Connell J,Foxwell J,Hair S,Besier S,Tom L,Phillips N,Robbins A,Bogema D,Vaz PK,Legione AR,Jenkins C,Jacobson C	Molecular characterisation of the Australian and New Zealand livestock Chlamydia pecorum strains confirms novel but clonal ST23 in association with ovine foetal loss	sheep	Veterinary microbiology	2023	283			10.1016/j.vetmic.2023.109774
Jenkins C,Jelocnik M,Onizawa E,McNally J,Coilparampil R,Pinczowski P,Bogema D,Westermann T	Chlamydia pecorum ovine abortion: Associations between maternal infection and perinatal mortality	livestock (sheep)	Pathogens	2021	10	11		10.3390/pathogens10111367
Johnston, S. D., Deif, H. H., McKinnon, A., Theilemann, P., Griffith, J. E., & Higgins, D. P.	Orchitis and Epididymitis in Koalas (Phascolarctos cinereus) Infected With Chlamydia pecorum.	koala	Veterinary pathology	2015	52	6	1254-1257	10.1177/0300985815570069
Jonker A,Michel AL	Optimization and Application of Real-Time qPCR Assays in Detection and Identification of Chlamydiales in Products of Domestic Ruminant Abortion	livestock (sheep, goats)	Pathogens	2023	12	2		10.3390/pathogens12020290
Joseph SJ,Marti H,Didelot X,Castillo-Ramirez S,Read TD,Dean D	Chlamydiaceae genomics reveals interspecies admixture and the recent evolution of Chlamydia abortus infecting lower mammalian species and humans	human, lower mammalians, birds	Genome biology and evolution	2015	7	11	3070-3084	10.1093/gbe/evv201
Kayesh ME,Hashem MA,Tsukiyama-Kohara K	Epidemiology, Transmission Mode, and Pathogenesis of Chlamydia pecorum Infection in Koalas (Phascolarctos cinereus): An Overview	koala	Animals: an open access journal from MDPI	2024	14	18		10.3390/ani14182686
Khan SA,Desclozeaux M,Waugh C,Hanger J,Loader J,Gerdts V,Potter A,Polkinghorne A,Beagley K,Timms P	Antibody and cytokine responses of koalas (Phascolarctos cinereus) vaccinated with recombinant chlamydial major outer membrane protein (MOMP) with two different adjuvants	koala	PloS one	2016	11	5	e0156094	10.1371/journal.pone.0156094
Khan SA,Polkinghorne A,Waugh C,Hanger J,Loader J,Beagley K,Timms P	Humoral immune responses in koalas (Phascolarctos cinereus) either naturally infected with Chlamydia pecorum or following administration of a recombinant chlamydial major outer membrane protein vaccine	koala	Vaccine	2016	34	6	775-782	10.1016/j.vaccine.2015.12.050
Khan SA,Waugh C,Rawlinson G,Brumm J,Nilsson K,Gerdts V,Potter A,Polkinghorne A,Beagley K,Timms P	Vaccination of koalas (Phascolarctos cinereus) with a recombinant chlamydial major outer membrane protein adjuvanted with poly I: C, a host defense peptide and polyphosphazine, elicits strong and long lasting cellular and humoral immune responses	koala	Vaccine	2014	32	44	5781-5786	10.1016/j.vaccine.2014.08.037
Kollipara A,George C,Hanger J,Loader J,Polkinghorne A,Beagley K,Timms P	Vaccination of healthy and diseased koalas (Phascolarctos cinereus) with a Chlamydia pecorum multi-subunit vaccine: Evaluation of immunity and pathology	koala	Vaccine	2012	30	10	1875-1885	10.1016/j.vaccine.2011.12.125
Kollipara A,Polkinghorne A,Beagley KW,Timms P	Vaccination of Koalas with a Recombinant Chlamydia pecorum Major Outer Membrane Protein Induces Antibodies of Different Specificity Compared to Those Following a Natural Live Infection	koala	PloS one	2013	8	9	e74808	10.1371/journal.pone.0074808
Kollipara A,Wan C,Rawlinson G,Brumm J,Nilsson K,Polkinghorne A,Beagley K,Timms P	Antigenic specificity of a monovalent versus polyvalent MOMP based Chlamydia pecorum vaccine in koalas (Phascolarctos cinereus)	koala	Vaccine	2013	31	8	1217-1223	10.1016/j.vaccine.2012.12.057
Kollipara, A., Polkinghorne, A., Wan, C., Kanyoka, P., Hanger, J., Loader, J., Callaghan, J., Bell, A., Ellis, W., Fitzgibbon, S., Melzer, A., Beagley, K., & Timms, P.	Genetic diversity of Chlamydia pecorum strains in wild koala locations across Australia and the implications for a recombinant C. pecorum major outer membrane protein based vaccine.	koala	Veterinary microbiology	2013	167	3-4	513-522	10.1016/j.vetmic.2013.08.009
Lawrence A,Fraser T,Gillett A,Tyndall JD,Timms P,Polkinghorne A,Huston WM	Chlamydia Serine Protease Inhibitor, targeting HtrA, as a New Treatment for Koala Chlamydia infection	koala	Scientific reports	2016	6			10.1038/srep31466
Lawrence, A., Fraser, T., Gillett, A., Tyndall, J. D., Timms, P., Polkinghorne, A., & Huston, W. M	Chlamydia Serine Protease Inhibitor, targeting HtrA, as a New Treatment for Koala Chlamydia infection.		Scientific reports	2016	6			10.1038/srep31466
Legione AR,Amery-Gale J,Lynch M,Haynes L,Gilkerson JR,Sansom FM,Devlin JM	Chlamydia pecorum infection in free-ranging koalas (Phascolarctos cinereus) on French Island, Victoria, Australia	koala	Journal of wildlife diseases	2016	52	2	426-429	10.7589/2015-10-276
Legione AR,Patterson JL,Whiteley PL,Amery-Gale J,Lynch M,Haynes L,Gilkerson JR,Polkinghorne A,Devlin JM,Sansom FM	Identification of unusual Chlamydia pecorum genotypes in Victorian koalas (Phascolarctos cinereus) and clinical variables associated with infection	koala	Journal of medical microbiology	2016	65	5	420-428	10.1099/jmm.0.000241
Lenzko H,Moog U,Henning K,Lederbach R,Diller R,Menge C,Sachse K,Sprague LD	High frequency of chlamydial co-infections in clinically healthy sheep flocks	livestock (sheep)	BMC veterinary research	2011	7		29	10.1186/1746-6148-7-29
Lenzko H,Moog U,Henning K,Lederbach R,Diller R,Menge C,Sachse K,Sprague LD	High frequency of chlamydial co-infections in clinically healthy sheep flocks	sheep	BMC veterinary research	2011	7		29	10.1186/1746-6148-7-29
Leonard CA,Dewez F,Borel N	Penicillin G-Induced Chlamydial Stress Response in a Porcine Strain of Chlamydia pecorum		International journal of microbiology	2016	2016		3832917	10.1155/2016/3832917
Leonard CA,Schoborg RV,Borel N	Damage/Danger Associated Molecular Patterns (DAMPs) Modulate Chlamydia pecorum and C. trachomatis Serovar E Inclusion Development In Vitro		PloS one	2015	10	8		10.1371/journal.pone.0134943
Leonard CA,Schoborg RV,Borel N	Productive and penicillin-stressed chlamydia pecorum infection induces nuclear factor kappa B activation and interleukin-6 secretion in vitro		Frontiers in cellular and infection microbiology	2017	7	May		10.3389/fcimb.2017.00180
Li J,Guo W,Kaltenboeck B,Sachse K,Yang Y,Lu G,Zhang J,Luan L,You J,Huang K,Qiu H,Wang Y,Li M,Yang Z,Wang C	Chlamydia pecorum is the endemic intestinal species in cattle while C. gallinacea, C. psittaci and C. pneumoniae associate with sporadic systemic infection	livestock (cow)	Veterinary microbiology	2016	193		93-99	10.1016/j.vetmic.2016.08.008
Li Z, Liu P, Cao X, Lou Z, Zaręba-Marchewka K, Szymańska-Czerwińska M, Niemczuk K, Hu B, Bai X, Zhou J	First Report of Chlamydia abortus in Farmed fur Animals	farmed fur animals	BioMed research international	2018	2018			10.1155/2018/4289648
Limón-González M, Hernández-Castro R, Reséndiz GP, López EH, Aparicio ED	IDENTIFICATION OF Chlamydia abortus AND Chlamydia pecorum IN WATER BUFFALOES (Bubalus bubalis) AND COWS COHABITATING THE SAME HERD	buffalos, cows	Buffalo Bulletin	2023	42	4	511-516	10.56825/bufbu.2023.4243989
Limón-González, M. M., Hernández-Castro, R., Martínez-Hernández, F., Xicohtencatl-Cortes, J., Ramírez-Alvarez, H., Palomares-Resendiz, E. G., & Díaz-Aparicio, E.	Genetic diversity of Chlamydia pecorum detected in sheep flocks from Mexico.	livestock (sheep)	Brazilian journal of microbiology	2022	53	2	605-613	10.1007/s42770-022-00682-9
Limón-González, M., Hernández-Castro, R., Palomares Reséndiz, G., Herrera López, E., & Díaz Aparicio, E	Identification of Chlamydia abortus and Chlamydia pecorum in water buffaloes (Bubalus bubalis) and cows cohabitating the same herd.	livestock (buffaloes, cows)	Buffalo Bulletin	2023	42	4	511-516	10.56825/bufbu.2023.4243989
Lloyd J,Yang R,Kessell A,Ryan U,Schroder J,Rutley D	Detection of Chlamydia pecorum in joints trimmed from ovine carcases with arthritis at an abattoir in southern Australia	livestock (sheep)	Small ruminant research: the journal of the International Goat Association	2017	150		80-86	10.1016/j.smallrumres.2017.03.007
Loehrer S,Hagenbuch F,Marti H,Pesch T,Hassig M,Borel N	Longitudinal study of Chlamydia pecorum in a healthy Swiss cattle population	livestock (cattle)	PloS one	2023	18	12		10.1371/journal.pone.0292509
Mackie JT,Gillett AK,Palmieri C,Feng T,Higgins DP	Pneumonia due to Chlamydia pecorum in a Koala (Phascolarctos cinereus)	koala	Journal of comparative pathology	2016	155	4	356-360	10.1016/j.jcpa.2016.07.011
Maher IE,Patterson J,Curnick M,Devlin J,Higgins DP	Altered immune parameters associated with Koala Retrovirus (KoRV) and Chlamydial infection in free ranging Victorian koalas (Phascolarctos cinereus)	koala	Scientific reports	2019	9	1	11170	10.1038/s41598-019-47666-8
Mangar C,Armitage CW,Timms P,Corcoran LM,Beagley KW	Characterisation of CD4 T cells in healthy and diseased koalas (Phascolarctos cinereus) using cell-type-specific monoclonal antibodies	koala	Developmental and comparative immunology	2016	60		80-90	10.1016/j.dci.2016.02.018
Marsh J,Kollipara A,Timms P,Polkinghorne A	Novel molecular markers of Chlamydia pecorum genetic diversity in the koala (Phascolarctos cinereus)	koala	BMC microbiology	2011	11			10.1186/1471-2180-11-77
Marti H,Blenn C,Borel N	The contribution of temperature, exposure intensity and visible light to the inhibitory effect of irradiation on acute chlamydial infection		Journal of photochemistry and photobiology. B, Biology	2015	153		324-333	10.1016/j.jphotobiol.2015.10.012
Mathew M,Beagley KW,Timms P,Polkinghorne A	Preliminary Characterisation of Tumor Necrosis Factor Alpha and Interleukin-10 Responses to Chlamydia pecorum Infection in the Koala (Phascolarctos cinereus)	koala	PloS one	2013	8	3	e59958	10.1371/journal.pone.0059958
McCallum H,Kerlin DH,Ellis W,Carrick F	Assessing the significance of endemic disease in conservationâ€”koalas, chlamydia, and koala retrovirus as a case study	koala	Conservation letters	2018	11	4	e12425	10.1111/conl.12425
McDougall FK,Boardman WS,Speight N,Stephenson T,Funnell O,Smith I,Graham PL,Power ML	Carriage of antibiotic resistance genes to treatments for chlamydial disease in koalas (Phascolarctos cinereus): A comparison of occurrence before and during catastrophic wildfires	koala	One health (Amsterdam, Netherlands)	2023	17			10.1016/j.onehlt.2023.100652
Merdja SE,Khaled H,Aaziz R,Vorimore F,Bertin C,Dahmani A,Bouyoucef A,Laroucau K	Detection and genotyping of Chlamydia species responsible for reproductive disorders in Algerian small ruminants	ruminants	Tropical animal health and production	2015	47	2	437-443	10.1007/s11250-014-0743-x
Mohamad KY,Kaltenboeck B,Rahman KS,Magnino S,Sachse K,Rodolakis A	Host adaptation of Chlamydia pecorum towards low virulence evident in co-evolution of the ompA, incA, and ORF663 loci	ruminants, pigs, koalas	PloS one	2014	9	8	e103615	10.1371/journal.pone.0103615
Mohamad KY,Rodolakis A	Recent advances in the understanding of Chlamydophila pecorum infections, sixteen years after it was named as the fourth species of the Chlamydiaceae family	various	Veterinary research	2010	41	3	27	10.1051/vetres/2009075
Mojica S, Creasy HH, Daugherty S, Read TD, Kim T, Kaltenboeck B, Bavoil P, Myers GS	Genome Sequence of the Obligate Intracellular Animal Pathogen Chlamydia pecorum E58	cattle	Journal of bacteriology	2011	193	14	3690	10.1128/jb.00454-11
Mojica S,Creasy HH,Daugherty S,Read TD,Kim T,Kaltenboeck B,Bavoil P,Myers GS	Genome sequence of the obligate intracellular animal pathogen Chlamydia pecorum E58	genome	Journal of bacteriology	2011	193	14	3690	10.1128/JB.00454-11
Moori Bakhtiari N,Barati S,Gudarzi S	Survey on carrier state of sheep in Chlamydia pecorum infection	livestock (sheep)	Iranian journal of applied animal science	2018	8	1	61-65
Morris KM,Mathew M,Waugh C,Ujvari B,Timms P,Polkinghorne A,Belov K	Identification, characterisation and expression analysis of natural killer receptor genes in Chlamydia pecorum infected koalas (Phascolarctos cinereus)	koala	BMC genomics	2015	16	1		10.1186/s12864-015-2035-x
Natasha Speight K,Polkinghorne A,Penn R,Boardman W,Timms P,Fraser T,Johnson K,Faull R,Bate S,Woolford L	Prevalence and pathologic features of chlamydia pecorum infections in South Australian koalas (Phascolarctos cinereus)	koala	Journal of wildlife diseases	2016	52	2	301-306	10.7589/2015-05-120
Nie F,Gong Q,Yang J,Xi C,Wang Y,Wang G,Zhang L,Li X,Huo D,Hou C	Establishment of a multiplex real-time TaqMan-MgB polymerase chain reaction (PCR) method for the simultaneous detection of three animal Chlamydia species	farm animals (did not specify what)	Medical science monitor: international medical journal of experimental and clinical research	2019	25		9369-9376	10.12659/MSM.918344
Nyari S,Booth R,Quigley BL,Waugh CA,Timms P	Therapeutic effect of a Chlamydia pecorum recombinant major outer membrane protein vaccine on ocular disease in koalas (Phascolarctos cinereus)	koala	PloS one	2019	14	1		10.1371/journal.pone.0210245
Nyari S,Khan SA,Rawlinson G,Waugh CA,Potter A,Gerdts V,Timms P	Vaccination of koalas (phascolarctos cinereus) against chlamydia pecorum using synthetic peptides derived from the major outer membrane protein	koala	PloS one	2018	13	6		10.1371/journal.pone.0200112
Nyari S,Waugh CA,Dong J,Quigley BL,Hanger J,Loader J,Polkinghorne A,Timms P	Epidemiology of chlamydial infection and disease in a free-ranging koala (Phascolarctos cinereus) population	koala	PloS one	2017	12	12		10.1371/journal.pone.0190114
Ohtani, A., Kubo, M., Shimoda, H., Ohya, K., Iribe, T., Ohishi, D., Endoh, D., Omatsu, T., Mizutani, T., Fukushi, H., & Maeda, K.	Genetic and antigenic analysis of Chlamydia pecorum strains isolated from calves with diarrhea	livestock (cow)	The Journal of veterinary medical science	2015	77	7	777-782	10.1292/jvms.14-0585
Ostfeld, N., Islam, M. M., Jelocnik, M., Hilbe, M., Sydler, T., Hartnack, S., Jacobson, C., Clune, T., Marsh, I., Sales, N., Polkinghorne, A., & Borel, N.	Chlamydia pecorum-Induced Arthritis in Experimentally and Naturally Infected Sheep.		Veterinary pathology,	2021	58	2		10.1177/0300985820973461
Pagliarani S,Johnston S,Pyne M,Booth R,Hulse L,Beagley K,Palmieri C	Chlamydia pecorum infection in the reproductive tract of female koalas (Phascolarctos cinereus)	koala	Journal of comparative pathology	2020	174		189	10.1016/j.jcpa.2019.10.160
Pagliarani S,Johnston SD,Beagley KW,Palmieri C	Immunohistochemical characterization of the immune cell response during chlamydial infection in the male and female koala (Phascolarctos cinereus) reproductive tract	koala	Veterinary pathology	2024	61	4	621-632	10.1177/03009858231225499
Pagliarani, S., Johnston, S. D., Beagley, K. W., Hulse, L., & Palmieri, C.	Chlamydiosis and cystic dilatation of the ovarian bursa in the female koala (Phascolarctos cinereus): Novel insights into the pathogenesis and mechanisms of formation.	koala	Theriogenology	2022	189		280-289	10.1016/j.theriogenology.2022.06.022
Palmieri C,Hulse L,Pagliarani S,Larkin R,Higgins DP,Beagley K,Johnston S	Chlamydia pecorum Infection in the Male Reproductive System of Koalas (Phascolarctos cinereus)	koala	Veterinary pathology	2019	56	2	300-306	10.1177/0300985818806963
Patel P,De Boer L,Timms P,Huston WM	Evidence of a conserved role for Chlamydia HtrA in the replication phase of the chlamydial developmental cycle		Microbes and infection	2014	16	8	690-694	10.1016/j.micinf.2014.07.003
Patterson JL,Lynch M,Anderson GA,Noormohammadi AH,Legione A,Gilkerson JR,Devlin JM	The prevalence and clinical significance of Chlamydia infection in island and mainland populations of victorian koalas (Phascolarctos cinereus)	koala	Journal of wildlife diseases	2015	51	2	309-317	10.7589/2014-07-176
Peel E,Cheng Y,Djordjevic JT,O'Meally D,Thomas M,Kuhn M,Sorrell TC,Huston WM,Belov K	Koala cathelicidin PhciCath5 has antimicrobial activity, including against Chlamydia pecorum	koala	PloS one	2021	16	4		10.1371/journal.pone.0249658
Phillips S,Hanger J,Grosmaire J,Mehdi A,Jelocnik M,Wong J,Timms P	Immunisation of koalas against Chlamydia pecorum results in significant protection against chlamydial disease and mortality	koala	npj vaccines	2024	9	1	139	10.1038/s41541-024-00938-5
Phillips S,Madden D,Gillett A,Quigley BL,Jelocnik M,Bommana S,O'Meally D,Timms P,Polkinghorne A	Koala ocular disease grades are defined by chlamydial load changes and increases in Th2 immune responses	koala	Frontiers in cellular and infection microbiology	2024	14			10.3389/fcimb.2024.1447119
Phillips S,Quigley BL,Olagoke O,Booth R,Pyne M,Timms P	Vaccination of koalas during antibiotic treatment for Chlamydia-induced cystitis induces an improved antibody response to Chlamydia pecorum	koala	Scientific reports	2020	10	1		10.1038/s41598-020-67208-x
Phillips S,Quigley BL,Timms P	Seventy years of Chlamydia vaccine research - Limitations of the past and directions for the future	koala	Frontiers in microbiology	2019	10	JAN		10.3389/fmicb.2019.00070
Phillips S,Robbins A,Loader J,Hanger J,Booth R,Jelocnik M,Polkinghorne A,Timms P	Chlamydia pecorum gastrointestinal tract infection associations with urogenital tract infections in the koala (Phascolarctos cinereus)	koala	PloS one	2018	13	11		10.1371/journal.pone.0206471
Phillips S,Timms P,Jelocnik M	Is Chlamydia to blame for koala reproductive cysts?	koala	Pathogens	2021	10	9	1140	10.3390/pathogens10091140
Polkinghorne A,Hanger J,Timms P	Recent advances in understanding the biology, epidemiology and control of chlamydial infections in koalas	koala	Veterinary microbiology	2013	165	3-4	214-223	10.1016/j.vetmic.2013.02.026
Poudel A,Elsasser TH,Rahman KS,Chowdhury EU,Kaltenboeck B	Asymptomatic Endemic Chlamydia pecorum Infections Reduce Growth Rates in Calves by up to 48 Percent	livestock	PloS one	2012	7	9		10.1371/journal.pone.0044961
Premachandra HK,Piza-Roca C,Casteriano A,Higgins DP,Hohwieler K,Powell D,Cristescu RH	Advancements in noninvasive koala monitoring through combining Chlamydia detection with a targeted koala genotyping assay	koala	Scientific reports	2024	14	1		10.1038/s41598-024-76873-1
Quigley BL,Ong VA,Hanger J,Timms P	Molecular dynamics and mode of transmission of koala retrovirus as it invades and spreads through a wild Queensland koala population	koala	Journal of virology	2018	92	5		10.1128/JVI.01871-17
Quigley BL,Timms P	Helping koalas battle disease - Recent advances in Chlamydia and koala retrovirus (KoRV) disease understanding and treatment in koalas	koala	FEMS microbiology reviews	2020	44	5	583-605	10.1093/femsre/fuaa024
Quigley BL,Timms P,Nyari S,McKay P,Hanger J,Phillips S	Reduction of Chlamydia pecorum and Koala Retrovirus subtype B expression in wild koalas vaccinated with novel peptide and peptide/recombinant protein formulations	koala	Vaccine: X	2023	14			10.1016/j.jvacx.2023.100329
Rahman KS,Chowdhury EU,Poudel A,Ruettger A,Sachse K,Kaltenboeck B	Defining species-specific immunodominant B cell epitopes for molecular serology of Chlamydia species		Clinical and vaccine immunology: CVI	2015	22	5	539-552	10.1128/CVI.00102-15
Reinhold P,Sachse K,Kaltenboeck B	Chlamydiaceae in cattle: Commensals, trigger organisms, or pathogens?	cattle	Veterinary journal (London, England: 1997)	2011	189	3	257-267	10.1016/j.tvjl.2010.09.003
Rigamonti S,Floriano AM,Scaltriti E,Longbottom D,Livingstone M,Comandatore F,Pongolini S,Capucci L,Mandola ML,Bazzucchi M,Prati P,Vicari N	Comparative analysis of two genomes of Chlamydia pecorum isolates from an Alpine chamois and a water buffalo	chamois, water buffalo	BMC genomics	2022	23	1		10.1186/s12864-022-08860-7
Robbins A,Hanger J,Jelocnik M,Quigley BL,Timms P	Longitudinal study of wild koalas (Phascolarctos cinereus) reveals chlamydial disease progression in two thirds of infected animals	koala	Scientific reports	2019	9	1	13194	10.1038/s41598-019-49382-9
Robbins A,Hanger J,Jelocnik M,Quigley BL,Timms P	Koala immunogenetics and chlamydial strain type are more directly involved in chlamydial disease progression in koalas from two south east Queensland koala populations than koala retrovirus subtypes	koala	Scientific reports	2020	10	1		10.1038/s41598-020-72050-2
Robbins A,Hanger J,Jelocnik M,Quigley BL,Timms P	Koala immunogenetics and chlamydial strain type are more directly involved in chlamydial disease progression in koalas from two south east Queensland koala populations than koala retrovirus subtypes	koala	Scientific reports	2020	10	1		10.1038/s41598-020-72050-2
Rohner L,Marti H,Torgerson P,Hoffmann K,Jelocnik M,Borel N	Prevalence and molecular characterization of C. pecorum detected in Swiss fattening pigs	livestock (pigs)	Veterinary microbiology	2021	256			10.1016/j.vetmic.2021.109062
Russell I,Timms P,Hanger J,Loader J,Gillett A,Waugh C	Prevalence of chlamydia pecorum in juvenile koalas (Phascolarctos cinereus) and evidence for protection from infection via maternal immunization	koala	Journal of wildlife diseases	2018	54	4	863-865	10.7589/2017-07-183
Rypula K,Kumala A,Lis P,Niemczuk K,PÅ‚oneczka-Janeczko K,Pejsak Z	Rapid detection of Chlamydia/Chlamydophila group in samples collected from swine herds with and without reproductive disorders	livestock (pigs)	Polish journal of veterinary sciences	2014	17	2	367-369	10.2478/pjvs-2014-0052
Sachse K,Rahman KS,Schnee C,MÃ¼ller E,Peisker M,Schumacher T,Schubert E,Ruettger A,Kaltenboeck B,Ehricht R	A novel synthetic peptide microarray assay detects Chlamydia species-specific antibodies in animal and human sera	human and animals	Scientific reports	2018	8	1		10.1038/s41598-018-23118-7
Sait M,Livingstone M,Clark EM,Wheelhouse N,Spalding L,Markey B,Magnino S,Lainson FA,Myers GS,Longbottom D	Genome sequencing and comparative analysis of three Chlamydia pecorum strains associated with different pathogenic outcomes	sheep, cow (isolates)	BMC genomics	2014	15	1		10.1186/1471-2164-15-23
Sánchez Romano, J., Leijon, M., Hagström, Å., Jinnerot, T., Rockström, U. K., & Tryland, M.	Chlamydia pecorum Associated With an Outbreak of Infectious Keratoconjunctivitis in Semi-domesticated Reindeer in Sweden.	reindeers	Frontiers in veterinary science	2019	6	Feb		10.3389/fvets.2019.00014
Sarovich, D. S., Jelocnik, M., Stewart, P., Pollak, N. M., Wong, J. S. F., Kunesh, C., Ojiako, C., Hanger, J., Gillett, A., Valenza, L., Portas, T., Wakeman, J., Timms, P., & Phillips, S.	Dominance of Vaccine-Specific Chlamydia pecorum ompA Genotypes in Koalas From North-Eastern Australia.	koala	Ecology and evolution	2025	15	3	e70973	10.1002/ece3.70973
Sassa-O'brien Y,Ohya K,Ikeuchi S,Sanada N,Sanada Y,Kojima A,Yorisaki M,Ebisawa K,Ueda K,Iki H,Mizukami M,Hayashidani H,Fukushi H	Diversity of Chlamydiales detected in pet birds privately kept in individual homes in Japan	birds	The Journal of veterinary medical science	2023	85	9	907-911	10.1292/jvms.23-0185
Sassa-O'Brien, Y., Ohya, K., Yasuda-Koga, S., Chahota, R., Suganuma, S., Inoue-Murayama, M., Fukushi, H., Kayang, B., Owusu, E. H., & Takashima, Y.	Chlamydial species among wild birds and livestock in the foothills of Mt. Afadjato, Ghana	livestock & birds	The Journal of veterinary medical science	2022	84	6	817-823	10.1292/jvms.21-0600
Schautteet K,Vanrompay D	Chlamydiaceae infections in pig	pig	Veterinary research	2011	42	1		10.1186/1297-9716-42-29
Schoborg, R. V., & Borel, N.	Porcine epidemic diarrhea virus (PEDV) co-infection induced chlamydial persistence/stress does not require viral replication.		Frontiers in cellular and infection microbiology	2014	4		20	10.3389/fcimb.2014.00020
Simpson SJ,Higgins DP,Timms P,Mella VS,Crowther MS,Fernandez CM,McArthur C,Phillips S,Krockenberger MB	Evaluation of the efficacy of a synthetic peptide Chlamydia pecorum Major Outer Membrane Protein vaccine as a management tool in a koala (Phascolarctos cinereus) population severely affected by chlamydiosis	koala	Research square	2023	3	1		10.1038/s41598-023-42296-7
Simpson SJ,Higgins DP,Timms P,Mella VS,Crowther MS,Fernandez CM,McArthur C,Phillips S,Krockenberger MB	Efficacy of a synthetic peptide Chlamydia pecorum major outer membrane protein vaccine in a wild koala (Phascolarctos cinereus) population	koala	Scientific reports	2023	13	1		10.1038/s41598-023-42296-7
Speight N	Koala retrovirus infection and disease in South Australian koala (Phascolarctos cinereus) populations. In Proceedings of the Second Koala Retrovirus Workshop, ed. D. E. Alquezar-Planas, D. P. Higgins, C. L. Singleton, and A. D. Greenwood	koala	Technical Reports of the Australian Museum online	2023	38		41-43	10.3853/j.1835-4211.38.2023.1839
Stalder K,Vaz PK,Gilkerson JR,Baker R,Whiteley P,Ficorilli N,Tatarczuch L,Portas T,Skogvold K,Anderson GA,Devlin JM	Prevalence and clinical significance of herpesvirus infection in populations of Australian marsupials	marsupials	PloS one	2015	10	7		10.1371/journal.pone.0133807
Struthers JD,Lim A,Ferguson S,Lee JK,Chako C,Okwumabua O,Cuneo M,Valle AM,Brower A	Meningoencephalitis, Vasculitis, and Abortions Caused by Chlamydia pecorum in a Herd of Cattle	livestock	Veterinary pathology	2021	58	3	549-557	10.1177/0300985820985288
Szymańska-Czerwińska, M., Jodełko, A., Osiński, Z., Zaręba-Marchewka, K., & Niemczuk, K.	Prevalence of chlamydiae in dairy cattle herds and factors contributing to the spread of infections.	livestock	Journal of veterinary research	2024	68	4	531-538	10.2478/jvetres-2024-0071
Taylor-brown A, Polkinghorne A	New and emerging chlamydial infections of creatures great and small	various	New microbes and new infections	2017	4-18	18	28-33.	10.1016/j.nmni.2017.04.004.
Vanderhoeven EA,Mosmann JP,Diaz A,Cuffini CG	Chlamydia in farms located in the Argentine-Brazilian-Paraguay tri-border	livestock	Brazilian journal of microbiology	2025				10.1007/s42770-024-01586-6
Vaz PK,Legione AR,Hartley CA,Devlin JM	Detection and differentiation of two koala gammaherpesviruses by use of high-resolution melt (HRM) analysis reveals differences in viral prevalence and clinical associations in a large study of free-ranging koalas	koala	Journal of clinical microbiology	2019	57	3		10.1128/JCM.01478-18
Vidgen, M. E., Hanger, J., & Timms, P.	Microbiota composition of the koala (Phascolarctos cinereus) ocular and urogenital sites, and their association with Chlamydia infection and disease.	koala	Scientific reports	2017	7	1	5239	10.1038/s41598-017-05454-2
Walker E,Jelocnik M,Bommana S,Timms P,Carver S,Polkinghorne A	Understanding the health and production impacts of endemic Chlamydia pecorum infections in lambs	livestock (lambs)	Veterinary microbiology	2018	217		90-96	10.1016/j.vetmic.2018.03.009
Walker E,Lee EJ,Timms P,Polkinghorne A	Chlamydia pecorum infections in sheep and cattle: A common and under-recognised infectious disease with significant impact on animal health	livestock	Veterinary journal (London, England: 1997)	2015	206	3	252-260	10.1016/j.tvjl.2015.09.022
Walker E,Moore C,Shearer P,Jelocnik M,Bommana S,Timms P,Polkinghorne A	Clinical, diagnostic and pathologic features of presumptive cases of Chlamydia pecorum-associated arthritis in Australian sheep flocks	livestock (sheep)	BMC veterinary research	2016	12	1	2025-09-01	10.1186/s12917-016-0832-3
Wan C,Loader J,Hanger J,Beagley KW,Timms P,Polkinghorne A	Using quantitative polymerase chain reaction to correlate Chlamydia pecorum infectious load with ocular, urinary and reproductive tract disease in the koala (Phascolarctos cinereus)	koala	Australian veterinary journal	2011	89	10	409-412	10.1111/j.1751-0813.2011.00827.x
Wang Q,Tian T,Yao NQ,Chen ZY,Yang Y,Sun YH,Shi JF,Li JM,Shi K,Du R	A Meta-Analysis of Bovine Chlamydia Prevalence in Cattle in China from 1989 to 2020		Vector borne and zoonotic diseases (Larchmont, N.Y.)	2022	22	2	76-92	10.1089/vbz.2020.2708
Waugh C,Austin R,Polkinghorne A,Timms P	Treatment of Chlamydia-associated ocular disease via a recombinant protein based vaccine in the koala (Phascolarctos cinereus)	koala	Biologicals: journal of the International Association of Biological Standardization	2016	44	6	588-590	10.1016/j.biologicals.2016.09.006
Waugh C,Khan SA,Carver S,Hanger J,Loader J,Polkinghorne A,Beagley K,Timms P	A prototype recombinant-protein based Chlamydia pecorum vaccine results in reduced chlamydial burden and less clinical disease in free-ranging koalas (Phascolarctos cinereus)	koala	PloS one	2016	11	1		10.1371/journal.pone.0146934
Waugh CA,Hanger J,Loader J,King A,Hobbs M,Johnson R,Timms P	Infection with koala retrovirus subgroup B (KoRV-B), but not KoRV-A, is associated with chlamydial disease in free-ranging koalas (Phascolarctos cinereus)	koala	Biological conservation	2017	7	1	134	10.1038/s41598-017-00137-4
Waugh CA,Timms P	A proposed roadmap for the control of infections in wildlife using Chlamydia vaccine development in koalas Phascolarctos cinereus as a template	koala	Wildlife biology	2020	2020	1	1-12	10.2981/wlb.00627
Waugh CA,Timms P,Andrew D,Rawlinson G,Brumm J,Nilsson K,Beagley KW	Comparison of subcutaneous versus intranasal immunization of male koalas (Phascolarctos cinereus) for induction of mucosal and systemic immunity against Chlamydia pecorum	koala	Vaccine	2015	33	7	855-860	10.1016/j.vaccine.2014.12.052
Wedrowicz F,Mosse J,Wright W,Hogan FE	Using non-invasive sampling methods to determine the prevalence and distribution of Chlamydia pecorum and koala retrovirus in a remnant koala population with conservation importance	koala	Wildlife research (East Melbourne, Melbourne, Vic.)	2018	45	4	366	10.1071/wr17184
Wedrowicz F,Saxton T,Mosse J,Wright W,Hogan FE	A non-invasive tool for assessing pathogen prevalence in koala (Phascolarctos cinereus) populations: detection of Chlamydia pecorum and koala retrovirus (KoRV) DNA in genetic material sourced from scats	koala	Conservation genetics resources	2016	8	4	511-521	10.1007/s12686-016-0574-3
Westermann T,Jenkins C,Onizawa E,Gestier S,McNally J,Kirkland P,Zhang J,Bogema D,Manning LK,Walker K,Pinczowski P	Chlamydia pecorum Associated Sporadic Ovine Abortion	livestock (sheep)	Veterinary pathology	2021	58	1	114-122	10.1177/0300985820967451
White RT,Legione AR,Taylor-Brown A,Fernandez CM,Higgins DP,Timms P,Jelocnik M	Completing the genome sequence of chlamydia pecorum strains mc/marsbar and dbdeug: New insights into this enigmatic koala (phascolarctos cinereus) pathogen	koala	Pathogens	2021	10	12		10.3390/pathogens10121543
Wilson K,Sammin D,Harmeyer S,Nath M,Livingstone M,Longbottom D	Seroprevalence of chlamydial infection in cattle in Ireland	livestock (cow)	Veterinary journal	2012	193	2	583-585	10.1016/j.tvjl.2011.12.018
Wright BR,Casteriano A,Muir YS,Hulse L,Simpson SJ,Legione AR,Vaz PK,Devlin JM,Krockenberger MB,Higgins DP	Expanding the known distribution of phascolartid gammaherpesvirus 1 in koalas to populations across Queensland and New South Wales	koala	Scientific reports	2024	14	1		10.1038/s41598-023-50496-4
Yang, R., Jacobson, C., Gardner, G., Carmichael, I., Campbell, A. J., & Ryan, U.	Longitudinal prevalence and faecal shedding of Chlamydia pecorum in sheep.	livestock (sheep)	Veterinary journal	2014	201	3	322-326	10.1016/j.tvjl.2014.05.037
